# Supplementary material for: Cognitive and Emotional Symptoms Induced by Chronic Stress Are Regulated by EGR1 in a Subpopulation of Hippocampal Pyramidal Neurons
Source: Int J Mol Sci. 2023 Feb 14;24(4):3833. doi: 10.3390/ijms24043833 (PMC9962724; doi:10.3390/ijms24043833)
Supplement: Supplementary file 1 [file ijms-24-03833-s001.zip]

Archive with 1 entries (1 files):
- ijms-2183753-supplementary.pdf
